# Supplementary material for: Genomic comparison of multi-drug resistant invasive and colonizing Acinetobacter baumannii isolated from diverse human body sites reveals genomic plasticity
Source: BMC Genomics. 2011 Jun 4;12:291. doi: 10.1186/1471-2164-12-291 (PMC3126785; doi:10.1186/1471-2164-12-291)
Supplement: Additional file 1 — A. baumannii genomes and isolation sources. A description of published genomes used for comparative genomics in the present study [file 1471-2164-12-291-S1.XLS]

## Sheet: SupplementaryTable 1
Table S1: A. baumannii genomes and isolation sources
Genome		Accession		Isolation source		Reference
ATCC 17978		NC_009085		meningitis		Smith et al. 2007
AB0057		NC_011586		blood		unpublished
AB307-0294		NC_011595		blood		Adams et al. 2008
AYE		NC_010410		urine		Vallanet et al. 2008
ATCC 19606		NZ_ACQB00000000		unknown		unpublished
SDF		NC_010400		body louse		Vallanet et al. 2008
ACICU		NC_010611		cerebrospinal fluid		Iacono et al. 2008
AB900		NZ_ABXK00000000		perinea		Adams et al. 2008
AB056		NZ_ADGZ00000000		blood		Adams et al. 2010
AB058		NZ_ADHA00000000		blood		Adams et al. 2010
AB059		NZ_ADHB00000000		blood		Adams et al. 2010
AB6013113		NZ_ACYR00000000		skin		unpublished
AB6013150		NZ_ACYQ00000000		skin		unpublished
AB6014059		NZ_ACYS00000000		skin		unpublished
