# Supplementary material for: Genomic comparison of multi-drug resistant invasive and colonizing Acinetobacter baumannii isolated from diverse human body sites reveals genomic plasticity
Source: BMC Genomics. 2011 Jun 4;12:291. doi: 10.1186/1471-2164-12-291 (PMC3126785; doi:10.1186/1471-2164-12-291)
Supplement: Additional file 2 — Genome Assembly Statistics. Assembly statistics for the 3 genomes sequenced in this study [file 1471-2164-12-291-S2.XLSX]

## Sheet: Supplemental Table 2v2
Supplemental Table 2. Genome assembly statistics
		number of contigs								average contig size
Isolate				N50		N75		N90
UMB001		118		76777		48329		21908		22785
UMB002		74		115188		69261		46684		53189
UMB003		96		126458		59942		31673		43632
