# Supplementary material for: Genomic comparison of multi-drug resistant invasive and colonizing Acinetobacter baumannii isolated from diverse human body sites reveals genomic plasticity
Source: BMC Genomics. 2011 Jun 4;12:291. doi: 10.1186/1471-2164-12-291 (PMC3126785; doi:10.1186/1471-2164-12-291)
Supplement: Additional file 4 — BLAST score ratio analysis. A table of unique, divergent, and unique gene numbers as identified by blast score ratio (BSR) analysis [file 1471-2164-12-291-S4.XLS]

## Sheet: Supplemental Table 3
Table S3: BLAST Score Ratio Analysis
Isolate		Conserved genes		Unique genes		Divergent genes		Total number of genes
AB0057		1755		99		1936		3790
AB307-0294		1752		57		1649		3458
ACICU		1728		101		1838		3667
ATCC17978		1909		312		1566		3787
AYE		1706		122		1831		3659
SDF		1974		472		1065		3511
UMB001		1791		180		1887		3858
UMB002		1780		290		1761		3831
UMB003		1821		496		1755		4072
Average		1801.78		236.556		1698.67		3737
