# Supplementary material for: Genomic comparison of multi-drug resistant invasive and colonizing Acinetobacter baumannii isolated from diverse human body sites reveals genomic plasticity
Source: BMC Genomics. 2011 Jun 4;12:291. doi: 10.1186/1471-2164-12-291 (PMC3126785; doi:10.1186/1471-2164-12-291)
Supplement: Additional file 5 — UMB001 unique genes. A table of unique genes identified in UMB001, based on a BSR value of less than 0.4 [file 1471-2164-12-291-S5.XLS]

## Sheet: Supplemental Table 4
Table S4: UMB001 Unique Genes
Identifier		Annotation
UMB001_1331041970.1		type-F conjugative transfer system pilin assembly protein TrbC
UMB001_1331041978.1		hypothetical protein
UMB001_1331041980.1		hypothetical protein
UMB001_1331041997.1		hypothetical protein
UMB001_1331042001.1		hypothetical protein
UMB001_1331042006.1		hypothetical protein
UMB001_1331042011.1		dnaJ domain protein
UMB001_1331042032.1		IS66 Orf2 like family protein
UMB001_1331042035.1		type IV secretory pathway protease TraF-like protein
UMB001_1331042042.1		hypothetical protein
UMB001_1331042048.1		type IV secretory pathway, VirD4 component
UMB001_1331042050.1		putative membrane protein
UMB001_1331042056.1		putative lipoprotein
UMB001_1331042065.1		hypothetical protein
UMB001_1331042072.1		transposase IS66 family protein
UMB001_1331042075.1		type IV conjugative transfer system protein TraL
UMB001_1331042082.1		mobA/MobL family protein
UMB001_1331042088.1		hypothetical protein
UMB001_1331042093.1		trwC protein
UMB001_1331042095.1		type-F conjugative transfer system protein TraW
UMB001_1331042111.1		transposase family protein
UMB001_1331042118.1		hypothetical protein
UMB001_1331042126.1		conserved hypothetical protein
UMB001_1331042130.1		putative membrane protein
UMB001_1331042137.1		putative membrane protein
UMB001_1331042140.1		hypothetical protein
UMB001_1331042145.1		hypothetical protein
UMB001_1331042151.1		hypothetical protein
UMB001_1331042156.1		aminoglycoside 3'-phosphotransferase (Kanamycin kinase,type VI) (Neomycin-kanamycin phosphotransferase type VI) (APH(3')VI)
UMB001_1331042163.1		traB pilus assembly family protein
UMB001_1331042166.1		cobQ/CobB/MinD/ParA nucleotide binding domain protein
UMB001_1331042177.1		mobilization protein mobS
UMB001_1331042180.1		hypothetical protein
UMB001_1331042185.1		hypothetical protein
UMB001_1331042191.1		protein traU
UMB001_1331042195.1		traG-like protein, N-terminal region family protein
UMB001_1331042201.1		hypothetical protein
UMB001_1331042208.1		putative membrane protein
UMB001_1331042212.1		hypothetical protein
UMB001_1331042216.1		hypothetical protein
UMB001_1331042227.1		conjugative relaxase domain protein
UMB001_1331042231.1		hypothetical protein
UMB001_1331042238.1		hypothetical protein
UMB001_1331042241.1		IS66 Orf2 like family protein
UMB001_1331042247.1		hypothetical protein
UMB001_1331042250.1		hypothetical protein
UMB001_1331042255.1		hypothetical protein
UMB001_1331042260.1		hypothetical protein
UMB001_1331042268.1		hypothetical protein
UMB001_1331042272.1		hypothetical protein
UMB001_1331042278.1		mating pair stabilisation TraN
UMB001_1331042282.1		zeta toxin family protein
UMB001_1331042297.1		hypothetical protein
UMB001_1331042310.1		parB-like partition proteins domain protein
UMB001_1331042317.1		putative lipoprotein
UMB001_1331042327.1		hypothetical protein
UMB001_1331042340.1		sel1 repeat family protein
UMB001_1331042348.1		hypothetical protein
UMB001_1331042353.1		traH family protein
UMB001_1331042355.1		hypothetical protein
UMB001_1331042362.1		transglycosylase SLT domain protein
UMB001_1331042368.1		hypothetical protein
UMB001_1331042373.1		hypothetical protein
UMB001_1331042375.1		hypothetical protein
UMB001_1331042381.1		hypothetical protein
UMB001_1331042387.1		unnamed protein product
UMB001_1331042390.1		helix-turn-helix family protein
UMB001_1331042397.1		hypothetical protein
UMB001_1331042408.1		putative lipoprotein
UMB001_1331042412.1		type-IV secretion system protein TraC
UMB001_1331042415.1		hypothetical protein
UMB001_1331042420.1		conserved hypothetical protein
UMB001_1331042433.1		hypothetical protein
UMB001_1331042436.1		hypothetical protein
UMB001_1331042456.1		hypothetical protein
UMB001_1331042460.1		type IV conjugative transfer system protein TraV
UMB001_1331042466.1		hypothetical protein
UMB001_1331042476.1		hypothetical protein
UMB001_1331042482.1		hypothetical protein
UMB001_1331042485.1		putative membrane protein
UMB001_1331042498.1		primase C terminal 1 (PriCT-1) family protein
UMB001_1331042507.1		diaminopimelate decarboxylase
UMB001_1331042510.1		hypothetical protein
UMB001_1331042516.1		hypothetical protein
UMB001_1331042527.1		putative membrane protein
UMB001_1331042530.1		putative membrane protein
UMB001_1331042542.1		hypothetical protein
UMB001_1331042553.1		transposase IS66 family protein
UMB001_1331043046.1		zonular occludens toxin (Zot) family protein
UMB001_1331043116.1		hypothetical protein
UMB001_1331043282.1		putative membrane protein
UMB001_1331043327.1		hypothetical protein
UMB001_1331043511.1		hypothetical protein
UMB001_1331043557.1		hypothetical protein
UMB001_1331044016.1		putative membrane protein
UMB001_1331044232.1		conserved hypothetical protein
UMB001_1331044883.1		transglycosylase SLT domain protein
UMB001_1331045032.1		sel1 repeat family protein
UMB001_1331045307.1		hypothetical protein
UMB001_1331045342.1		putative membrane protein
UMB001_1331045995.1		hypothetical protein
UMB001_1331046357.1		lysM domain protein
UMB001_1331046576.1		hypothetical protein
UMB001_1331046678.1		hypothetical protein
UMB001_1331046853.1		hypothetical protein
UMB001_1331046857.1		hypothetical protein
UMB001_1331046950.1		hypothetical protein
UMB001_1331047227.1		hypothetical protein
UMB001_1331047300.1		hypothetical protein
UMB001_1331048101.1		HNH endonuclease family protein
UMB001_1331048157.1		flagellin modification protein A
UMB001_1331048190.1		hypothetical protein
UMB001_1331048273.1		NAD dependent epimerase/dehydratase family protein
UMB001_1331048317.1		hypothetical protein
UMB001_1331048487.1		hypothetical protein
UMB001_1331048546.1		hypothetical protein
UMB001_1331048995.1		hypothetical protein
UMB001_1331049080.1		hypothetical protein
UMB001_1331049215.1		polysaccharide biosynthesis family protein
UMB001_1331049682.1		hypothetical protein
UMB001_1331049791.1		hypothetical protein
UMB001_1331050117.1		orf121
UMB001_1331050307.1		hypothetical protein
UMB001_1331050560.1		conserved hypothetical protein
UMB001_1331050816.1		hypothetical protein
UMB001_1331050875.1		putative membrane protein
UMB001_1331051423.1		UDP-N-acetylglucosamine 2-epimerase
UMB001_1331051623.1		short chain dehydrogenase family protein
UMB001_1331051650.1		BRO family, N-terminal domain protein
UMB001_1331051677.1		hypothetical protein
UMB001_1331051737.1		hypothetical protein
UMB001_1331051745.1		hypothetical protein
UMB001_1331051815.1		hypothetical protein
UMB001_1331051962.1		hypothetical protein
UMB001_1331051987.1		period circadian protein (Fragment)
UMB001_1331052131.1		glycosyl transferases group 1 family protein
UMB001_1331052442.1		hypothetical protein
UMB001_1331052777.1		putative lipoprotein
UMB001_1331052805.1		hypothetical protein
UMB001_1331053356.1		conserved hypothetical protein
UMB001_1331053360.1		hypothetical protein
UMB001_1331053558.1		hypothetical protein
UMB001_1331053561.1		hypothetical protein
UMB001_1331053915.1		hypothetical protein
UMB001_1331054280.1		hypothetical protein
UMB001_1331054598.1		hypothetical protein
UMB001_1331054692.1		putative membrane protein
UMB001_1331055375.1		hypothetical protein
UMB001_1331055678.1		hypothetical protein
UMB001_1331055880.1		hypothetical protein
UMB001_1331055946.1		hypothetical protein
UMB001_1331056097.1		putative membrane protein
UMB001_1331056145.1		hypothetical protein
UMB001_1331056230.1		hypothetical protein
UMB001_1331056262.1		conserved hypothetical protein
UMB001_1331056337.1		gene 64 protein (Gp64)
UMB001_1331056497.1		putative lipoprotein
UMB001_1331056576.1		hypothetical protein
UMB001_1331056943.1		putative membrane protein
UMB001_1331057047.1		conserved hypothetical protein
UMB001_1331057205.1		hypothetical protein
UMB001_1331057432.1		hypothetical protein
UMB001_1331057532.1		hypothetical protein
UMB001_1331057610.1		hypothetical protein
UMB001_1331057692.1		hypothetical protein
UMB001_1331058340.1		hypothetical protein
UMB001_1331058557.1		cytidylyltransferase family protein
UMB001_1331058675.1		HNH endonuclease family protein
UMB001_1331058771.1		hypothetical protein
UMB001_1331059222.1		hypothetical protein
UMB001_1331059247.1		hypothetical protein
UMB001_1331059586.1		glycosyl transferases group 1 family protein
UMB001_1331059687.1		NAD dependent epimerase/dehydratase family protein
UMB001_1331059748.1		hypothetical protein
UMB001_1331059780.1		hypothetical protein
UMB001_1331059807.1		outer membrane transport protein (OMPP1/FadL/TodX) family protein
UMB001_1331060196.1		insertion element family protein
UMB001_1331060823.1		isoprenylcysteine carboxyl methyltransferase domain protein
UMB001_1331060845.1		flmA
UMB001_1331061166.1		hypothetical protein
