# Supplementary material for: Genomic comparison of multi-drug resistant invasive and colonizing Acinetobacter baumannii isolated from diverse human body sites reveals genomic plasticity
Source: BMC Genomics. 2011 Jun 4;12:291. doi: 10.1186/1471-2164-12-291 (PMC3126785; doi:10.1186/1471-2164-12-291)
Supplement: Additional file 6 — UMB002 unique genes. A table of unique genes identified in UMB002, based on a BSR value of less than 0.4 [file 1471-2164-12-291-S6.XLS]

## Sheet: Supplemental Table 5
Table S5: UMB002 Unique Genes
Identifier		Annotation
UMB002_1330921943.1		hypothetical protein
UMB002_1330921951.1		conserved hypothetical protein
UMB002_1330921956.1		conserved hypothetical protein
UMB002_1330921968.1		hypothetical protein
UMB002_1330921971.1		arabinan endo-1,5-alpha-L-arabinosidase A domain protein
UMB002_1330921976.1		tyrosine recombinase xerD
UMB002_1330921981.1		hypothetical protein
UMB002_1330921989.1		conserved hypothetical protein
UMB002_1330921991.1		permease Membrane Region family protein
UMB002_1330921996.1		diaminopimelate decarboxylase (DAP decarboxylase). domain protein
UMB002_1330922002.1		hypothetical protein
UMB002_1330922008.1		glycoendo-alpha-1,2-mannosidase-like protein . domain protein
UMB002_1330922013.1		alpha-glucosidase SusB domain protein
UMB002_1330922017.1		susD homolog domain protein
UMB002_1330922027.1		unnamed protein product
UMB002_1330922038.1		hypothetical protein
UMB002_1330922043.1		hypothetical protein
UMB002_1330922046.1		hypothetical protein
UMB002_1330922058.1		putative membrane protein
UMB002_1330922061.1		uncharacterized protein family UPF0004 family protein
UMB002_1330922066.1		hypothetical protein
UMB002_1330922071.1		conserved hypothetical protein
UMB002_1330922076.1		purine nucleoside phosphorylase 1 domain protein
UMB002_1330922094.1		conserved hypothetical protein
UMB002_1330922102.1		receptor antigen (RagA) domain protein
UMB002_1330922111.1		hypothetical protein
UMB002_1330922116.1		conserved hypothetical protein
UMB002_1330922124.1		conserved hypothetical protein
UMB002_1330922132.1		hypothetical protein
UMB002_1330922136.1		hypothetical protein
UMB002_1330922143.1		hypothetical protein
UMB002_1330922153.1		hypothetical protein
UMB002_1330922156.1		hypothetical protein
UMB002_1330922161.1		hypothetical protein
UMB002_1330922166.1		glycoside hydrolase family 92 domain protein
UMB002_1330922171.1		putative membrane protein
UMB002_1330922177.1		conserved hypothetical protein
UMB002_1330922181.1		enterohemolysin 1 domain protein
UMB002_1330922189.1		hypothetical protein
UMB002_1330922191.1		hypothetical protein
UMB002_1330922201.1		glycoside hydrolase family 43, candidate beta-xylosidase/alpha-L-arabinofuranosidase domain protein
UMB002_1330922208.1		glycine betaine transport ATP-binding protein opuAA (Quaternary-amine-transporting ATPase). domain protein
UMB002_1330922211.1		maltodextrin phosphorylase domain protein
UMB002_1330922216.1		ribosomal subunit interface protein
UMB002_1330922221.1		haemagglutinin family protein
UMB002_1330922228.1		plasmid recombination enzyme family protein
UMB002_1330922232.1		conserved hypothetical protein
UMB002_1330922238.1		chaperone protein dnaK domain protein
UMB002_1330922242.1		type I restriction enzyme StySJI M domain protein
UMB002_1330922254.1		hypothetical protein
UMB002_1330922261.1		hypothetical protein
UMB002_1330922267.1		conserved hypothetical protein
UMB002_1330922272.1		beta-galactosidase
UMB002_1330922282.1		phosphate-selective porin O and P domain protein
UMB002_1330922291.1		mobilization protein B domain protein
UMB002_1330922298.1		ferritin . domain protein
UMB002_1330922304.1		hypothetical protein
UMB002_1330922308.1		repressor protein CI. domain protein
UMB002_1330922313.1		hypothetical protein
UMB002_1330922321.1		major outer membrane protein OmpA domain protein
UMB002_1330922329.1		methionine aminopeptidase domain protein
UMB002_1330922331.1		hypothetical protein
UMB002_1330922339.1		hypothetical protein
UMB002_1330922346.1		hypothetical protein
UMB002_1330922351.1		hypothetical protein
UMB002_1330922361.1		conserved hypothetical protein
UMB002_1330922384.1		putative membrane protein
UMB002_1330922393.1		hypothetical protein
UMB002_1330922397.1		hypothetical protein
UMB002_1330922408.1		putative transposase insK for insertion sequence element IS150
UMB002_1330922411.1		electron transport complex protein rnfC (Nitrogen fixation proteinrnfC). domain protein
UMB002_1330922416.1		hypothetical protein
UMB002_1330922423.1		biosynthetic arginine decarboxylase (ADC). domain protein
UMB002_1330922427.1		hypothetical protein
UMB002_1330922663.1		hypothetical protein
UMB002_1330922683.1		gp11 domain protein
UMB002_1330922889.1		putative membrane protein
UMB002_1330922964.1		hypothetical protein
UMB002_1330923003.1		hypothetical protein
UMB002_1330923134.1		initiator Replication family protein
UMB002_1330923138.1		hypothetical protein
UMB002_1330923233.1		phage integrase family protein
UMB002_1330923377.1		hypothetical protein
UMB002_1330923728.1		hypothetical protein
UMB002_1330923736.1		hypothetical protein
UMB002_1330923748.1		hypothetical protein
UMB002_1330923988.1		glucose-1-phosphate thymidylyltransferase
UMB002_1330924016.1		hypothetical protein
UMB002_1330924037.1		hypothetical protein
UMB002_1330924206.1		hypothetical protein
UMB002_1330924224.1		hypothetical protein
UMB002_1330924442.1		hypothetical protein
UMB002_1330924513.1		type I restriction enzyme EcoR124II R protein (R.EcoR124II)
UMB002_1330924698.1		polysaccharide biosynthesis protein
UMB002_1330924709.1		hypothetical protein
UMB002_1330924738.1		glutathione S-transferase, C-terminal domain protein
UMB002_1330924823.1		cytidine and deoxycytidylate deaminase zinc-binding region family protein
UMB002_1330924904.1		hypothetical protein
UMB002_1330924957.1		hypothetical protein
UMB002_1330925103.1		conserved hypothetical protein
UMB002_1330925107.1		hypothetical protein
UMB002_1330925113.1		putative membrane protein
UMB002_1330925208.1		putative lipoprotein
UMB002_1330925327.1		hypothetical protein
UMB002_1330925344.1		conserved hypothetical protein
UMB002_1330925528.1		helix-turn-helix family protein
UMB002_1330925533.1		hypothetical protein
UMB002_1330925543.1		putative lipoprotein
UMB002_1330925548.1		hypothetical protein
UMB002_1330925598.1		hypothetical protein
UMB002_1330925809.1		mannosyl-glycoprotein endo-beta-N-acetylglucosaminidase family protein
UMB002_1330925826.1		hypothetical protein
UMB002_1330925934.1		putative membrane protein
UMB002_1330926078.1		hypothetical protein
UMB002_1330926134.1		hypothetical protein
UMB002_1330926154.1		hypothetical protein
UMB002_1330926216.1		hypothetical protein
UMB002_1330926271.1		hypothetical protein
UMB002_1330926771.1		bacterial pre-peptidase C-terminal domain protein
UMB002_1330926916.1		mazG nucleotide pyrophosphohydrolase domain protein
UMB002_1330926936.1		hypothetical protein
UMB002_1330927067.1		hypothetical protein
UMB002_1330927139.1		hypothetical protein
UMB002_1330927228.1		hypothetical protein
UMB002_1330927269.1		hypothetical protein
UMB002_1330927308.1		hypothetical protein
UMB002_1330927336.1		hypothetical protein
UMB002_1330927342.1		hypothetical protein
UMB002_1330927436.1		hypothetical protein
UMB002_1330927823.1		putative phage-type endonuclease domain protein
UMB002_1330927972.1		hypothetical protein
UMB002_1330927987.1		glycosyl transferases group 1 family protein
UMB002_1330928203.1		hypothetical protein
UMB002_1330928344.1		tonB-dependent receptor plug domain protein
UMB002_1330928387.1		hypothetical protein
UMB002_1330928506.1		conserved hypothetical protein
UMB002_1330928516.1		glycosyl transferase family 2 family protein
UMB002_1330928631.1		hypothetical protein
UMB002_1330928657.1		hypothetical protein
UMB002_1330928689.1		hypothetical protein
UMB002_1330928727.1		hypothetical protein
UMB002_1330928774.1		benzaldehyde dehydrogenase [NAD+]
UMB002_1330928776.1		glycosyl transferases group 1 family protein
UMB002_1330928906.1		hypothetical protein
UMB002_1330929027.1		hypothetical protein
UMB002_1330929166.1		helix-turn-helix family protein
UMB002_1330929354.1		hypothetical protein
UMB002_1330929399.1		hypothetical protein
UMB002_1330929681.1		hypothetical protein
UMB002_1330929693.1		hypothetical protein
UMB002_1330929732.1		hypothetical protein
UMB002_1330929783.1		hypothetical protein
UMB002_1330929806.1		hypothetical protein
UMB002_1330929991.1		thioredoxin
UMB002_1330930013.1		hypothetical protein
UMB002_1330930031.1		hypothetical protein
UMB002_1330930057.1		hypothetical protein
UMB002_1330930069.1		hypothetical protein
UMB002_1330930277.1		hypothetical protein
UMB002_1330930343.1		hypothetical protein
UMB002_1330930406.1		conserved hypothetical protein
UMB002_1330930477.1		hypothetical protein
UMB002_1330930503.1		hypothetical protein
UMB002_1330930813.1		hypothetical protein
UMB002_1330930858.1		cobalamin biosynthesis protein CobT family protein
UMB002_1330930968.1		hypothetical protein
UMB002_1330931007.1		hypothetical protein
UMB002_1330931012.1		hypothetical protein
UMB002_1330931016.1		conserved hypothetical protein
UMB002_1330931058.1		nucleoside phosphorylase
UMB002_1330931251.1		putative lipoprotein
UMB002_1330931267.1		helix-turn-helix family protein
UMB002_1330931444.1		hypothetical protein
UMB002_1330931467.1		hypothetical protein
UMB002_1330931626.1		dTDP-glucose 4,6-dehydratase
UMB002_1330931779.1		antibiotic biosynthesis monooxygenase family protein
UMB002_1330931811.1		hypothetical protein
UMB002_1330931859.1		lysozyme (Lysis protein) (Muramidase) (Endolysin)
UMB002_1330931889.1		hypothetical protein
UMB002_1330931949.1		hypothetical protein
UMB002_1330931957.1		hypothetical protein
UMB002_1330932188.1		hypothetical protein
UMB002_1330932374.1		hypothetical protein
UMB002_1330932427.1		hypothetical protein
UMB002_1330932431.1		hypothetical protein
UMB002_1330932444.1		iron-containing alcohol dehydrogenase family protein
UMB002_1330932451.1		phage minor tail family protein
UMB002_1330932473.1		hypothetical protein
UMB002_1330932521.1		hypothetical protein
UMB002_1330932649.1		hypothetical protein
UMB002_1330932721.1		hypothetical protein
UMB002_1330932813.1		DJ-1/PfpI family protein
UMB002_1330932928.1		conserved hypothetical protein
UMB002_1330933066.1		bacterial regulatory helix-turn-helix protein, lysR family protein
UMB002_1330933184.1		hypothetical protein
UMB002_1330933257.1		putative membrane protein
UMB002_1330933344.1		hypothetical protein
UMB002_1330933354.1		aryl-alcohol dehydrogenase (Benzyl alcoholdehydrogenase) (BADH)
UMB002_1330933462.1		hypothetical protein
UMB002_1330933472.1		tape measure domain protein
UMB002_1330933507.1		hypothetical protein
UMB002_1330933538.1		hypothetical protein
UMB002_1330933861.1		type III restriction enzyme, res subunit
UMB002_1330934186.1		hypothetical protein
UMB002_1330934411.1		sigma-54 interaction domain protein
UMB002_1330934458.1		conserved hypothetical protein
UMB002_1330934633.1		hypothetical protein
UMB002_1330934653.1		type I restriction-modification system, M subunit
UMB002_1330934727.1		histidine kinase-, DNA gyrase B-, and HSP90-like ATPase family protein
UMB002_1330934743.1		hypothetical protein
UMB002_1330934868.1		intein C-terminal splicing region domain protein
UMB002_1330934922.1		hypothetical protein
UMB002_1330935079.1		lysM domain protein
UMB002_1330935144.1		hypothetical protein
UMB002_1330935263.1		hypothetical protein
UMB002_1330935311.1		hep_Hag family protein
UMB002_1330935391.1		morphinone reductase
UMB002_1330935408.1		hypothetical protein
UMB002_1330935463.1		unnamed protein product; Some similarities with Huntington interacting domain protein
UMB002_1330935573.1		zinc-binding dehydrogenase family protein
UMB002_1330935579.1		hypothetical protein
UMB002_1330935601.1		hypothetical protein
UMB002_1330935698.1		hypothetical protein
UMB002_1330935773.1		hypothetical protein
UMB002_1330935969.1		hypothetical protein
UMB002_1330936004.1		guanylate kinase family protein
UMB002_1330936067.1		hypothetical protein
UMB002_1330936169.1		hypothetical protein
UMB002_1330936174.1		hypothetical protein
UMB002_1330936224.1		short chain dehydrogenase family protein
UMB002_1330936248.1		putative NADP-dependent oxidoreductase yncB
UMB002_1330936296.1		polysaccharide biosynthesis domain protein
UMB002_1330936321.1		hypothetical protein
UMB002_1330936422.1		hypothetical protein
UMB002_1330936684.1		KAP family P-loop domain protein
UMB002_1330936699.1		hypothetical protein
UMB002_1330936707.1		hypothetical protein
UMB002_1330936807.1		outer membrane transport protein (OMPP1/FadL/TodX) family protein
UMB002_1330937052.1		putative membrane protein
UMB002_1330937091.1		hypothetical protein
UMB002_1330937106.1		histidine kinase domain protein
UMB002_1330937297.1		type I restriction modification DNA specificity domain protein
UMB002_1330937307.1		putative lipoprotein
UMB002_1330937457.1		modification methylase HaeIII (Cytosine-specificmethyltransferase HaeIII) (M.HaeIII)
UMB002_1330937586.1		hypothetical protein
UMB002_1330937596.1		hypothetical protein
UMB002_1330937673.1		hypothetical protein
UMB002_1330937693.1		hypothetical protein
UMB002_1330937902.1		hypothetical protein
UMB002_1330937931.1		hypothetical protein
UMB002_1330937953.1		erythromycin biosynthesis sensory transduction protein eryC1
UMB002_1330937987.1		hypothetical protein
UMB002_1330937991.1		putative lipoprotein
UMB002_1330938059.1		hypothetical protein
UMB002_1330938081.1		hypothetical protein
UMB002_1330938087.1		uncharacterized protein HI1375
UMB002_1330938092.1		hypothetical protein
UMB002_1330938126.1		hypothetical protein
UMB002_1330938387.1		hypothetical protein
UMB002_1330938392.1		hypothetical protein
UMB002_1330938496.1		hypothetical protein
UMB002_1330938559.1		hypothetical protein
UMB002_1330938607.1		hypothetical protein
UMB002_1330938613.1		zinc-binding dehydrogenase family protein
UMB002_1330938641.1		hypothetical protein
UMB002_1330938729.1		hypothetical protein
UMB002_1330938801.1		recF/RecN/SMC N terminal domain protein
UMB002_1330938836.1		glycosyl transferases group 1 family protein
UMB002_1330939063.1		hypothetical protein
UMB002_1330939322.1		hypothetical protein
UMB002_1330939423.1		cupin superfamily family protein
UMB002_1330939726.1		hypothetical protein
UMB002_1330939756.1		cadR
UMB002_1330939826.1		hypothetical protein
UMB002_1330940016.1		hypothetical protein
UMB002_1330940064.1		hypothetical protein
UMB002_1330940124.1		hypothetical protein
UMB002_1330940253.1		hypothetical protein
UMB002_1330940281.1		polysaccharide biosynthesis domain protein
UMB002_1330940418.1		dTDP-6-deoxy-3,4-keto-hexulose isomerase
UMB002_1330940528.1		DNA-binding domain protein
UMB002_1330940541.1		conserved hypothetical protein
UMB002_1330940667.1		hypothetical protein
UMB002_1330940823.1		alpha/beta hydrolase fold family protein
UMB002_1330941001.1		hypothetical protein
UMB002_1330941033.1		hypothetical protein
UMB002_1330941041.1		colicin I receptor . domain protein
UMB002_1330941084.1		haemagglutinin family protein
UMB002_1330941131.1		hypothetical protein
UMB002_1330941183.1		hypothetical protein
