# Supplementary material for: Genomic comparison of multi-drug resistant invasive and colonizing Acinetobacter baumannii isolated from diverse human body sites reveals genomic plasticity
Source: BMC Genomics. 2011 Jun 4;12:291. doi: 10.1186/1471-2164-12-291 (PMC3126785; doi:10.1186/1471-2164-12-291)
Supplement: Additional file 7 — UMB003 unique genes. A table of unique genes identified in UMB003, based on a BSR value of less than 0.4 [file 1471-2164-12-291-S7.XLS]

## Sheet: Supplemental Table 6
Table S6: UMB003 Unique Genes
Identifier		Annotation
UMB003_1330982526.1		hypothetical protein
UMB003_1330982528.1		integrase
UMB003_1330982535.1		bacterial extracellular solute-binding proteins, family 5 Middle family protein
UMB003_1330982538.1		hypothetical protein
UMB003_1330982543.1		bcep22gp58
UMB003_1330982551.1		hypothetical protein
UMB003_1330982553.1		tonB-dependent Receptor Plug domain protein
UMB003_1330982558.1		hypothetical protein
UMB003_1330982576.1		viral capsid associated protein
UMB003_1330982589.1		conserved hypothetical protein
UMB003_1330982595.1		hypothetical protein
UMB003_1330982606.1		hypothetical protein
UMB003_1330982610.1		hypothetical protein
UMB003_1330982614.1		glutaredoxin family protein
UMB003_1330982620.1		response regulator
UMB003_1330982624.1		DNA polymerase III, alpha subunit
UMB003_1330982628.1		SPFH domain / Band 7 family protein
UMB003_1330982634.1		hypothetical protein
UMB003_1330982638.1		hypothetical protein
UMB003_1330982645.1		hypothetical protein
UMB003_1330982648.1		hypothetical protein
UMB003_1330982660.1		hypothetical protein
UMB003_1330982665.1		hypothetical protein
UMB003_1330982670.1		hypothetical protein
UMB003_1330982673.1		hypothetical protein
UMB003_1330982680.1		tonB dependent receptor family protein
UMB003_1330982695.1		hypothetical protein
UMB003_1330982699.1		gp49
UMB003_1330982704.1		putative membrane protein
UMB003_1330982710.1		death-on-curing family family protein
UMB003_1330982713.1		hypothetical protein
UMB003_1330982723.1		hypothetical protein
UMB003_1330982733.1		hypothetical protein
UMB003_1330982738.1		N-6 DNA Methylase family protein
UMB003_1330982743.1		hypothetical protein
UMB003_1330982751.1		hypothetical protein
UMB003_1330982753.1		hypothetical protein
UMB003_1330982761.1		hypothetical protein
UMB003_1330982765.1		hypothetical protein
UMB003_1330982769.1		terminase domain protein
UMB003_1330982775.1		hypothetical protein
UMB003_1330982778.1		hypothetical protein
UMB003_1330982783.1		hypothetical protein
UMB003_1330982791.1		hypothetical protein
UMB003_1330982793.1		hypothetical protein
UMB003_1330982798.1		hypothetical protein
UMB003_1330982805.1		hypothetical protein
UMB003_1330982810.1		hypothetical protein
UMB003_1330982813.1		hypothetical protein
UMB003_1330982825.1		hypothetical protein
UMB003_1330982831.1		hypothetical protein
UMB003_1330982834.1		hypothetical protein
UMB003_1330982840.1		hypothetical protein
UMB003_1330982844.1		hypothetical protein
UMB003_1330982849.1		putative lipoprotein
UMB003_1330982853.1		hypothetical protein
UMB003_1330982863.1		hypothetical protein
UMB003_1330982870.1		hypothetical protein
UMB003_1330982873.1		initiator Replication family protein
UMB003_1330982879.1		hypothetical protein
UMB003_1330982886.1		hypothetical protein
UMB003_1330982891.1		DNA packaging protein gp2 (Terminase large subunit). domain protein
UMB003_1330982896.1		prevent-host-death family family protein
UMB003_1330982900.1		hypothetical protein
UMB003_1330982905.1		hypothetical protein
UMB003_1330982913.1		hypothetical protein
UMB003_1330982923.1		hypothetical protein
UMB003_1330982941.1		hypothetical protein
UMB003_1330982944.1		hypothetical protein
UMB003_1330982948.1		conserved hypothetical protein
UMB003_1330982959.1		DNA ligase (Polydeoxyribonucleotide synthase [NAD+])
UMB003_1330982965.1		hypothetical protein
UMB003_1330982969.1		chloramphenicol acetyltransferase
UMB003_1330982974.1		hypothetical protein
UMB003_1330982978.1		hypothetical protein
UMB003_1330982985.1		hypothetical protein
UMB003_1330982990.1		hypothetical protein
UMB003_1330982993.1		initiator Replication family protein
UMB003_1330983000.1		alkanesulfonate monooxygenase
UMB003_1330983009.1		hypothetical protein
UMB003_1330983015.1		hypothetical protein
UMB003_1330983019.1		hypothetical protein
UMB003_1330983025.1		hypothetical protein
UMB003_1330983029.1		hypothetical protein
UMB003_1330983036.1		hypothetical protein
UMB003_1330983040.1		hypothetical protein
UMB003_1330983053.1		hypothetical protein
UMB003_1330983060.1		hypothetical protein
UMB003_1330983069.1		histone H5 like protein
UMB003_1330983075.1		hypothetical protein
UMB003_1330983078.1		conserved hypothetical protein
UMB003_1330983090.1		hypothetical protein
UMB003_1330983105.1		hemolysin-type calcium-binding region:RTX N-terminal domain protein
UMB003_1330983109.1		hypothetical protein
UMB003_1330983121.1		hypothetical protein
UMB003_1330983133.1		hypothetical protein
UMB003_1330983145.1		hypothetical protein
UMB003_1330983150.1		hypothetical protein
UMB003_1330983154.1		hypothetical protein
UMB003_1330983159.1		hypothetical protein
UMB003_1330983178.1		hypothetical protein
UMB003_1330983183.1		hypothetical protein
UMB003_1330983190.1		hypothetical protein
UMB003_1330983199.1		putative membrane protein
UMB003_1330983206.1		hypothetical protein
UMB003_1330983224.1		putative membrane protein
UMB003_1330983236.1		hypothetical protein
UMB003_1330983238.1		hypothetical protein
UMB003_1330983245.1		hypothetical protein
UMB003_1330983250.1		cobyrinic acid a,c-diamide synthase
UMB003_1330983254.1		putative membrane protein
UMB003_1330983259.1		hypothetical protein
UMB003_1330983263.1		32.7 kDa protein (ORF 301). domain protein
UMB003_1330983270.1		hypothetical protein
UMB003_1330983273.1		hypothetical protein
UMB003_1330983279.1		hypothetical protein
UMB003_1330983286.1		hypothetical protein
UMB003_1330983290.1		conserved hypothetical protein
UMB003_1330983299.1		hypothetical protein
UMB003_1330983303.1		hypothetical protein
UMB003_1330983309.1		hypothetical protein
UMB003_1330983316.1		conserved hypothetical protein
UMB003_1330983321.1		hypothetical protein
UMB003_1330983323.1		hypothetical protein
UMB003_1330983336.1		glycine-rich protein
UMB003_1330983338.1		hypothetical protein
UMB003_1330983345.1		bcep22gp57
UMB003_1330983350.1		replication initiation factor family protein
UMB003_1330983354.1		hypothetical protein
UMB003_1330983359.1		hypothetical protein
UMB003_1330983376.1		hypothetical protein
UMB003_1330983380.1		hypothetical protein
UMB003_1330983383.1		hypothetical protein
UMB003_1330983393.1		hypothetical protein
UMB003_1330983398.1		hypothetical protein
UMB003_1330983403.1		hypothetical protein
UMB003_1330983409.1		hypothetical protein
UMB003_1330983414.1		hypothetical protein
UMB003_1330983419.1		hypothetical protein
UMB003_1330983424.1		guanylate kinase family protein
UMB003_1330983431.1		DNA primase
UMB003_1330983433.1		putative membrane protein
UMB003_1330983440.1		hypothetical protein
UMB003_1330983444.1		hypothetical protein
UMB003_1330983448.1		hypothetical protein
UMB003_1330983453.1		hypothetical protein
UMB003_1330983460.1		hypothetical protein
UMB003_1330983469.1		hypothetical protein
UMB003_1330983481.1		hypothetical protein
UMB003_1330983491.1		hypothetical protein
UMB003_1330983504.1		hypothetical protein
UMB003_1330983508.1		hypothetical protein
UMB003_1330983523.1		hypothetical protein
UMB003_1330983530.1		hypothetical protein
UMB003_1330983535.1		hypothetical protein
UMB003_1330983541.1		hypothetical protein
UMB003_1330983548.1		bacteriophage lambda tail assembly protein I family protein
UMB003_1330983553.1		hypothetical protein
UMB003_1330983559.1		gene 66 protein
UMB003_1330983563.1		von Willebrand factor type A domain protein
UMB003_1330983575.1		hypothetical protein
UMB003_1330983580.1		hypothetical protein
UMB003_1330983583.1		hypothetical protein
UMB003_1330983601.1		hypothetical protein
UMB003_1330983605.1		hypothetical protein
UMB003_1330983608.1		hypothetical protein
UMB003_1330983616.1		hypothetical protein
UMB003_1330983621.1		antirestriction protein
UMB003_1330983625.1		hypothetical protein
UMB003_1330983631.1		dihydrofolate reductase family protein
UMB003_1330983635.1		hypothetical protein
UMB003_1330983646.1		hypothetical protein
UMB003_1330983650.1		hypothetical protein
UMB003_1330983653.1		hypothetical protein
UMB003_1330983660.1		hypothetical protein
UMB003_1330983666.1		hypothetical protein
UMB003_1330983670.1		hypothetical protein
UMB003_1330983843.1		fumarylacetoacetate (FAA) hydrolase family protein
UMB003_1330983890.1		ABC transporter family protein
UMB003_1330983910.1		dioxygenase family protein
UMB003_1330983919.1		hypothetical protein
UMB003_1330983943.2		chloramphenicol acetyltransferase
UMB003_1330983964.1		N-acetylanthranilate amidase
UMB003_1330983973.1		replication initiation factor family protein
UMB003_1330983998.1		hypothetical protein
UMB003_1330984013.1		gp55
UMB003_1330984171.1		orf732
UMB003_1330984179.1		catechol dioxygenase N terminus family protein
UMB003_1330984325.1		hypothetical protein
UMB003_1330984363.1		conserved hypothetical protein
UMB003_1330984518.1		alkanesulfonate monooxygenase (FMNH2-dependentaliphatic sulfonate monooxygenase)
UMB003_1330984553.1		hypothetical protein
UMB003_1330984566.1		zinc-binding dehydrogenase family protein
UMB003_1330984580.1		hypothetical protein
UMB003_1330984751.1		hypothetical protein
UMB003_1330984755.1		transcriptional regulatory protein xylR (67 kDa protein)
UMB003_1330984803.1		curli production assembly/transport component CsgG family protein
UMB003_1330984851.1		putative membrane protein
UMB003_1330984865.1		conserved hypothetical protein
UMB003_1330984879.1		bacterial regulatory helix-turn-helix protein, lysR family protein
UMB003_1330984895.1		hypothetical protein
UMB003_1330984933.1		hypothetical protein
UMB003_1330984959.1		hypothetical protein
UMB003_1330985000.1		hydro-lyases, Fe-S type, tartrate/fumarate subfamily, alpha region domain protein
UMB003_1330985081.1		conserved hypothetical protein
UMB003_1330985146.1		conserved hypothetical protein
UMB003_1330985233.1		hypothetical protein
UMB003_1330985278.1		transcriptional regulator family protein
UMB003_1330985306.1		3-hydroxybenzoate-6-hydroxylase
UMB003_1330985368.1		hypothetical protein
UMB003_1330985408.1		putative lipoprotein
UMB003_1330985448.1		3-(3-hydroxy-phenyl)propionate hydroxylase
UMB003_1330985498.1		glycosyl transferases group 1 family protein
UMB003_1330985509.1		hypothetical protein
UMB003_1330985576.1		hypothetical protein
UMB003_1330985624.1		putative lipoprotein
UMB003_1330985650.1		N-6 DNA Methylase family protein
UMB003_1330985658.1		hypothetical protein
UMB003_1330985723.1		inner membrane protein CreD family protein
UMB003_1330985793.1		hypothetical protein
UMB003_1330985876.1		hxlR-like helix-turn-helix family protein
UMB003_1330985884.1		hypothetical protein
UMB003_1330985938.1		gp27
UMB003_1330985991.1		hypothetical protein
UMB003_1330986008.1		hypothetical protein
UMB003_1330986030.1		4-hydroxy-2-oxovalerate aldolase
UMB003_1330986065.1		dienelactone hydrolase
UMB003_1330986074.1		hypothetical protein
UMB003_1330986183.1		phage virion morphogenesis protein
UMB003_1330986268.1		sel1 repeat family protein
UMB003_1330986285.1		hypothetical protein
UMB003_1330986288.1		hypothetical protein
UMB003_1330986404.1		3-phenylpropionate dioxygenase subunit beta (Digoxigenin subunit beta)
UMB003_1330986498.1		hypothetical protein
UMB003_1330986580.1		alpha/beta hydrolase fold family protein
UMB003_1330986598.1		hypothetical protein
UMB003_1330986611.1		phenol hydroxylase P5 protein (Phenol 2-monooxygenaseP5 component)
UMB003_1330986635.1		putative fumarate hydratase subunit beta (Fumarase)
UMB003_1330986675.1		metallo-beta-lactamase superfamily protein
UMB003_1330986778.1		hypothetical protein
UMB003_1330986845.1		2,3-dihydroxy-2,3-dihydro-phenylpropionate dehydrogenase
UMB003_1330986899.1		biopolymer transport protein ExbD/TolR family protein
UMB003_1330987124.1		tonB family C-terminal domain protein
UMB003_1330987186.1		putative membrane protein
UMB003_1330987201.1		acetaldehyde dehydrogenase (acetylating)
UMB003_1330987268.1		oxidoreductase
UMB003_1330987314.1		binding-protein-dependent transport system inner membrane component family protein
UMB003_1330987975.1		hypothetical protein
UMB003_1330988040.1		hypothetical protein
UMB003_1330988121.1		class II aldolase/adducin family protein
UMB003_1330988165.1		hypothetical protein
UMB003_1330988171.1		conserved hypothetical protein
UMB003_1330988378.1		metapyrocatechase 1 (CatO2ase) (Catechol 2,3-dioxygenase I)
UMB003_1330988460.1		phage baseplate assembly protein V
UMB003_1330988465.1		unnamed protein product; Similar to protein gp28 of Enterobacteria phage Mu domain protein
UMB003_1330988559.1		hypothetical protein
UMB003_1330988570.1		conserved hypothetical protein
UMB003_1330988651.1		putative lipoprotein
UMB003_1330988713.1		DNA circulation protein N-terminus family protein
UMB003_1330988858.1		hydroquinone dioxygenase small subunit
UMB003_1330988931.1		hypothetical protein
UMB003_1330989084.1		integrase core domain protein
UMB003_1330989166.1		hypothetical protein
UMB003_1330989168.1		hypothetical protein
UMB003_1330989254.1		biofilm-associated protein
UMB003_1330989324.1		hypothetical protein
UMB003_1330989373.1		conserved hypothetical protein
UMB003_1330989468.1		hypothetical protein
UMB003_1330989484.1		hemolysin-type calcium-binding repeat (2 copies) family protein
UMB003_1330989516.1		unnamed protein product; orf20 similar to H gene of P2
UMB003_1330989660.1		3-phenylpropionate dioxygenase ferredoxin--NAD(+) reductase component (Digoxigenin system ferredoxin--NAD(+) reductasecomponent)
UMB003_1330989739.1		hypothetical protein
UMB003_1330989800.1		hypothetical protein
UMB003_1330989916.1		hypothetical protein
UMB003_1330989995.1		hypothetical protein
UMB003_1330990111.1		conserved hypothetical protein
UMB003_1330990116.1		mu-like prophage major head subunit domain protein
UMB003_1330990163.1		flavodoxin
UMB003_1330990224.1		putative membrane protein
UMB003_1330990243.1		conserved hypothetical protein
UMB003_1330990253.1		33,991 dalton protein
UMB003_1330990273.1		hypothetical protein
UMB003_1330990284.1		hypothetical protein
UMB003_1330990288.1		hypothetical protein
UMB003_1330990370.1		conserved hypothetical protein
UMB003_1330990451.1		salicylate 1-monooxygenase
UMB003_1330990523.1		transposase IS116/IS110/IS902 family protein
UMB003_1330990533.1		cupin domain protein
UMB003_1330990658.1		hypothetical protein
UMB003_1330990686.1		motA/TolQ/ExbB proton channel family protein
UMB003_1330990720.1		hypothetical protein
UMB003_1330990723.1		hypothetical protein
UMB003_1330990759.1		putative membrane protein
UMB003_1330990815.1		hypothetical protein
UMB003_1330990944.1		hypothetical protein
UMB003_1330990971.1		hypothetical protein
UMB003_1330991011.1		hypothetical protein
UMB003_1330991043.1		AAA ATPase domain protein
UMB003_1330991125.1		ATPase family associated with various cellular activities (AAA) family protein
UMB003_1330991158.1		hypothetical protein
UMB003_1330991241.1		hypothetical protein
UMB003_1330991261.1		hypothetical protein
UMB003_1330991299.1		hypothetical protein
UMB003_1330991355.1		hypothetical protein
UMB003_1330991398.1		hypothetical protein
UMB003_1330991435.1		hypothetical protein
UMB003_1330991478.1		hypothetical protein
UMB003_1330991509.1		hypothetical protein
UMB003_1330991590.1		putative membrane protein
UMB003_1330991650.1		phage Mu protein F like family protein
UMB003_1330991678.2		beta-lactamase PSE-1 (Beta-lactamase CARB-2)(Carbenicillinase 2)
UMB003_1330991711.1		membrane-bound PQQ-dependent dehydrogenase, glucose/quinate/shikimate family protein
UMB003_1330991764.1		putative membrane protein
UMB003_1330991778.1		hypothetical protein
UMB003_1330991825.1		hypothetical protein
UMB003_1330991905.1		dUTPase family protein
UMB003_1330991976.1		hypothetical protein
UMB003_1330992009.1		phenol hydroxylase P2 protein (Phenol 2-monooxygenaseP2 component)
UMB003_1330992034.1		gp25
UMB003_1330992150.1		hypothetical protein
UMB003_1330992154.1		biphenyl dioxygenase system ferredoxin subunit
UMB003_1330992206.1		hypothetical protein
UMB003_1330992231.1		sodium/proton-dependent alanine carrier protein
UMB003_1330992286.1		glutathione S-transferase, C-terminal domain protein
UMB003_1330992400.1		uncharacterized HTH-type transcriptional regulator yeaT
UMB003_1330992408.1		binding-protein-dependent transport system inner membrane component family protein
UMB003_1330992524.1		conserved hypothetical protein
UMB003_1330992545.1		lysM domain protein
UMB003_1330992561.1		maleylacetate reductase
UMB003_1330992614.1		hypothetical protein
UMB003_1330992636.1		conserved hypothetical protein
UMB003_1330992758.1		histidine kinase-, DNA gyrase B-, and HSP90-like ATPase family protein
UMB003_1330992791.1		conserved hypothetical protein
UMB003_1330992840.1		hypothetical protein
UMB003_1330992921.1		integrase
UMB003_1330992926.1		hypothetical protein
UMB003_1330992930.1		fimbrial protein (Pilin) (MS11 antigen)
UMB003_1330992968.1		hypothetical protein
UMB003_1330993000.1		hypothetical protein
UMB003_1330993163.1		bacterial regulatory helix-turn-helix protein, lysR family protein
UMB003_1330993171.1		ABC nitrate/sulfonate/bicarbonate family transporter, periplasmic ligand binding protein
UMB003_1330993291.1		transcriptional regulatory protein flbD. domain protein
UMB003_1330993306.1		hypothetical protein
UMB003_1330993320.1		gp16 domain protein
UMB003_1330993398.1		binding-protein-dependent transport system inner membrane component family protein
UMB003_1330993420.1		phenol hydroxylase P0 protein (Phenol 2-monooxygenaseP0 component). domain protein
UMB003_1330993425.1		tetratricopeptide TPR_2 repeat protein
UMB003_1330993469.1		hypothetical protein
UMB003_1330993491.1		hypothetical protein
UMB003_1330993493.1		hypothetical protein
UMB003_1330993563.1		putative lipoprotein
UMB003_1330993585.1		tonB-dependent Receptor Plug domain protein
UMB003_1330993620.1		mu-like prophage I protein-like
UMB003_1330993669.1		hypothetical protein
UMB003_1330993678.1		hypothetical protein
UMB003_1330993815.1		transcription regulatory protein opdE
UMB003_1330993900.1		metallo-beta-lactamase superfamily protein
UMB003_1330993929.1		rieske [2Fe-2S] domain protein
UMB003_1330993948.1		hypothetical protein
UMB003_1330993961.1		hypothetical protein
UMB003_1330994054.1		acyl-CoA dehydrogenase, C-terminal domain protein
UMB003_1330994059.1		hypothetical protein
UMB003_1330994201.1		hypothetical protein
UMB003_1330994289.1		outer membrane porin, OprD family protein
UMB003_1330994309.1		hypothetical protein
UMB003_1330994388.1		hypothetical protein
UMB003_1330994534.1		hypothetical protein
UMB003_1330994718.1		hypothetical protein
UMB003_1330994750.1		monooxygenase FAD-binding domain protein
UMB003_1330994783.1		hypothetical protein
UMB003_1330994790.1		phenol hydroxylase P3 protein (Phenol 2-monooxygenaseP3 component)
UMB003_1330994806.1		outer membrane porin, OprD family protein
UMB003_1330994813.1		hypothetical protein
UMB003_1330994915.1		ompA family protein
UMB003_1330994966.1		hypothetical protein
UMB003_1330995006.1		ABC nitrate/sulfonate/bicarbonate family transporter, periplasmic ligand binding protein
UMB003_1330995028.1		secretory lipase family protein
UMB003_1330995123.1		polysaccharide biosynthesis family protein
UMB003_1330995170.1		hypothetical protein
UMB003_1330995229.1		conserved hypothetical protein
UMB003_1330995273.1		hypothetical protein
UMB003_1330995305.1		metA-pathway phenol degradation-like protein
UMB003_1330995340.1		hypothetical protein
UMB003_1330995443.1		hypothetical protein
UMB003_1330995449.1		hypothetical protein
UMB003_1330995533.1		type III restriction enzyme, res subunit
UMB003_1330995568.1		putative lipoprotein
UMB003_1330995608.1		hypothetical protein
UMB003_1330995698.1		hypothetical protein
UMB003_1330995754.1		hypothetical protein
UMB003_1330995765.1		hypothetical protein
UMB003_1330995853.1		transcriptional regulatory protein creB
UMB003_1330995859.1		hypothetical protein
UMB003_1330995886.1		glycosyl transferase family 2 family protein
UMB003_1330995893.1		hypothetical protein
UMB003_1330996235.1		hypothetical protein
UMB003_1330996240.1		2-(2-hydroxyphenyl)benzenesulfinate hydrolase
UMB003_1330996326.1		tonB, C-terminal
UMB003_1330996355.1		short chain dehydrogenase family protein
UMB003_1330996384.1		hypothetical protein
UMB003_1330996394.1		hydroquinone dioxygenase large subunit
UMB003_1330996563.1		outer membrane porin, OprD family protein
UMB003_1330996601.1		conserved hypothetical protein
UMB003_1330996769.1		hypothetical protein
UMB003_1330996828.1		hypothetical protein
UMB003_1330996898.1		putative lipoprotein
UMB003_1330997003.1		sel1 repeat family protein
UMB003_1330997088.1		type III restriction enzyme, res subunit
UMB003_1330997098.1		unnamed protein product; Similar to protein gp28 of Enterobacteria phage Mu
UMB003_1330997140.1		putative membrane protein
UMB003_1330997193.1		glycosyl transferase family 8 family protein
UMB003_1330997224.1		peptidase S24-like family protein
UMB003_1330997234.1		kilA-N domain protein
UMB003_1330997241.1		fatty acid hydroxylase superfamily protein
UMB003_1330997530.1		hypothetical protein
UMB003_1330997598.1		putative membrane protein
UMB003_1330997694.1		hypothetical protein
UMB003_1330997826.1		HNH endonuclease family protein
UMB003_1330997938.1		hypothetical protein
UMB003_1330998018.1		exported protein
UMB003_1330998036.1		hypothetical protein
UMB003_1330998086.1		hypothetical protein
UMB003_1330998164.1		benzene 1,2-dioxygenase subunit alpha
UMB003_1330998198.1		hypothetical protein
UMB003_1330998219.1		bacterial regulatory helix-turn-helix proteins, AraC family protein
UMB003_1330998295.1		hypothetical protein
UMB003_1330998404.1		hypothetical protein
UMB003_1330998419.1		conserved hypothetical protein
UMB003_1330998545.1		sel1 repeat family protein
UMB003_1330998721.1		phenol hydroxylase P1 protein (Phenol 2-monooxygenaseP1 component)
UMB003_1330998750.1		putative lipoprotein
UMB003_1330998778.1		protein htrL
UMB003_1330998874.1		putative lipoprotein
UMB003_1330998903.1		hypothetical protein
UMB003_1330998963.1		sulfatase modifying factor 1 -like protein
UMB003_1330998994.1		bacterial regulatory helix-turn-helix proteins, AraC family protein
UMB003_1330999035.1		phenol hydroxylase conserved region family protein
UMB003_1330999156.1		hypothetical protein
UMB003_1330999160.1		major Facilitator Superfamily protein
UMB003_1330999259.1		cupin domain protein
UMB003_1330999378.1		hypothetical protein
UMB003_1330999410.1		twin arginine-targeting protein translocase TatB
UMB003_1330999413.1		hypothetical protein
UMB003_1330999458.1		monooxygenase FAD-binding domain protein
UMB003_1330999468.1		3-(3-hydroxy-phenyl)propionate hydroxylase . domain protein
UMB003_1330999633.1		hypothetical protein
UMB003_1330999688.1		type I restriction modification DNA specificity domain protein
UMB003_1330999776.1		hypothetical protein
UMB003_1331000101.1		hypothetical protein
UMB003_1331000113.1		hypothetical protein
UMB003_1331000125.1		oligopeptide/dipeptide ABC transporter, ATP-binding protein, C-terminal domain protein
UMB003_1331000148.1		major Facilitator Superfamily protein
UMB003_1331000226.1		hypothetical protein
UMB003_1331000300.1		streptothricin acetyltransferase Sat-1 domain protein
UMB003_1331000371.1		hypothetical protein
UMB003_1331000413.1		tat (twin-arginine translocation) pathway signal sequence domain protein
UMB003_1331000563.1		hypothetical protein
UMB003_1331000710.1		peptidoglycan domain protein
UMB003_1331000756.1		large exo domain protein
UMB003_1331000768.1		hypothetical protein
UMB003_1331000828.1		eha protein
UMB003_1331000871.1		hypothetical protein
UMB003_1331000948.1		hypothetical protein
UMB003_1331001034.1		hypothetical protein
UMB003_1331001113.1		hypothetical protein
UMB003_1331001119.1		ABC transporter family protein
UMB003_1331001254.1		sec-independent translocase protein tatC. domain protein
UMB003_1331001384.1		hypothetical protein
UMB003_1331001393.1		hypothetical protein
UMB003_1331001409.1		arylsulfatase (AS) (Aryl-sulfate sulphohydrolase)
UMB003_1331001583.1		glycosyl transferase family 2 family protein
UMB003_1331001649.1		putative membrane protein
UMB003_1331001694.1		hypothetical protein
UMB003_1331001769.1		hypothetical protein
UMB003_1331001823.1		hypothetical protein
UMB003_1331001869.1		2-keto-4-pentenoate hydratase (2-hydroxypentadienoic acidhydratase)
UMB003_1331001913.1		ABC transporter family protein
UMB003_1331001951.1		major Facilitator Superfamily protein
UMB003_1331002054.1		hypothetical protein
UMB003_1331002073.1		hypothetical protein
UMB003_1331002114.1		bacteriophage Mu Gam like family protein
UMB003_1331002148.1		chain B, Crystal Structure Of Escherichia Coli Alkanesulfonate Monooxygenase Ssud At 2.3 A Resolution
UMB003_1331002216.1		hypothetical protein
UMB003_1331002249.1		binding-protein-dependent transport system inner membrane component family protein
UMB003_1331002290.1		monooxygenase, SsuD family
UMB003_1331002328.1		smpA / OmlA family protein
UMB003_1331002356.1		hypothetical protein
UMB003_1331002509.1		oxidoreductase
UMB003_1331002516.1		haemagglutinin family protein
UMB003_1331002530.1		hypothetical protein
UMB003_1331002578.1		hypothetical protein
UMB003_1331002593.1		hypothetical protein
UMB003_1331002725.1		hypothetical protein
UMB003_1331002744.1		putative lipoprotein
UMB003_1331002768.1		putative membrane protein
UMB003_1331002890.1		hypothetical protein
